# Supplementary material for: Intensification of Double Kinetic Resolution of Chiral Amines and Alcohols via Chemoselective Formation of a Carbonate–Enzyme Intermediate
Source: Molecules. 2022 Jul 6;27(14):4346. doi: 10.3390/molecules27144346 (PMC9319036; doi:10.3390/molecules27144346)
Supplement: Supplementary file 1 [file molecules-27-04346-s001.zip]

Archive with 1 entries (1 files):
- molecules-1785567-supplementary.pdf
